# Supplementary material for: Synergistic Silk Fibroin/Cellulose Inverse Opals as Flexible Colorimetric Sensors for Multiphase Water and Organic Alcohol Recognition
Source: Sensors (Basel). 2026 Jun 18;26(12):3875. doi: 10.3390/s26123875 (PMC13306377; doi:10.3390/s26123875)
Supplement: Supplementary file 1 [file sensors-26-03875-s001.zip]

Archive with 1 entries (1 files):
- sensors-4353869-supplementary.pdf
